# Supplementary material for: Disturbance observer-based adaptive position control for a cutterhead anti-torque system
Source: PLoS One. 2022 May 24;17(5):e0268897. doi: 10.1371/journal.pone.0268897 (PMC9129045; doi:10.1371/journal.pone.0268897)
Supplement: S1 Data — (ZIP) [file pone.0268897.s001.zip]

Archive with 6 entries (5 files):
- PLOSONE_CODE/AMESimmodel.ame
- PLOSONE_CODE/DOBC.c
- PLOSONE_CODE/DOBC.mexw64
- PLOSONE_CODE/MATLABcontrol.slx
- PLOSONE_CODE/read me.txt
- PLOSONE_CODE/
