# Supplementary material for: Disturbance observer-based adaptive position control for a cutterhead anti-torque system
Source: PLoS One. 2022 May 24;17(5):e0268897. doi: 10.1371/journal.pone.0268897 (PMC9129045; doi:10.1371/journal.pone.0268897)
Supplement: S1 Data — (ZIP) [file pone.0268897.s001.zip › PLOSONE_CODE/DOBC.c]

 /* File Name: DOBC.c  
 * Units:SI
 */

#define S_FUNCTION_NAME  DOBC
#define S_FUNCTION_LEVEL 2

#include "simstruc.h"
#include "math.h"

#define NUM_INPORTs         1
#define NUM_INPORTWIDTH     8
#define NUM_OUTPORTs        1
#define NUM_OUTPORTWIDTH    30
#define NUM_RWORK           5
#define NUM_PARAMs          13

/* Input parameters */
#define Param0    ssGetSFcnParam(S,0)     /* alpha */
#define Param1    ssGetSFcnParam(S,1)     /* beta1 */
#define Param2    ssGetSFcnParam(S,2)     /* beta2 */
#define Param3    ssGetSFcnParam(S,3)     /* beta3 */
#define Param4    ssGetSFcnParam(S,4)     /* beta4 */
#define Param5    ssGetSFcnParam(S,5)     /* lamda */
#define Param6    ssGetSFcnParam(S,6)     /* eta1  */
#define Param7    ssGetSFcnParam(S,7)     /* eta2  */
#define Param8    ssGetSFcnParam(S,8)     /* T_hat0 */
#define Param9    ssGetSFcnParam(S,9)     /* B_hat0 */
#define Param10   ssGetSFcnParam(S,10)    /* Tf    */
#define Param11   ssGetSFcnParam(S,11)    /* Ts    */
#define Param12   ssGetSFcnParam(S,12)    /* Ps    */ 

real_T mysgn(real_T x, real_T num);                                   //signum
real_T limit_A(real_T x,real_T xl,real_T xh);                         //limit magnitude
real_T limit_B(real_T in_hat,real_T in_max,real_T in_min,real_T in);  //limit magnitude
real_T myabs(real_T x);                                               // abs

/* Global parameters */
real_T    A=0.2828;     //Cylinder area
real_T    V0=5.66e-2;   //Cylinder control volume when x=0
real_T    J=2.45e6;     //inertia of the body
real_T    L=5.0;        //lenth bewteen center of the body and cylinder                                                                                                                                                                                                                                                                                                                                                                                                                                                                                                                                                                                                                                                                                                                                                                                                                                                                                                                                                                                                                                                                                                                                                                                                                                                                                                                                                                                                                                                                                                                                                                                                                                                                                                                                                                                                                                                                                                                                                                                                                                                                                                                                                                                                                                                                                                                                                                                                                                                                                                *Supply oil pressure*/
real_T    Pt=0.0;       //Tank oil pressure
real_T    kq=1.425e-7;  //Valve gain  40L/min 35bar
real_T    Be=1e9;       //Oil bulk modulus(Pa)
real_T    Ct=1e-14;     //Leakage of cylinder   common=1e-14

static void mdlInitializeSizes(SimStruct *S)
{
    ssSetNumSFcnParams(S, NUM_PARAMs); 
    if (ssGetNumSFcnParams(S) != ssGetSFcnParamsCount(S)) {  return; }

    if (!ssSetNumInputPorts(S, NUM_INPORTs)) return;
    ssSetInputPortWidth(S, 0, NUM_INPORTWIDTH);
    ssSetInputPortDirectFeedThrough(S, 0, 1);

    if (!ssSetNumOutputPorts(S, NUM_OUTPORTs)) return;
    ssSetOutputPortWidth(S, 0, NUM_OUTPORTWIDTH);

    ssSetNumSampleTimes(S, 1);
    ssSetNumRWork(S,  NUM_RWORK);
    ssSetOptions(S, SS_OPTION_EXCEPTION_FREE_CODE);
}

/* Function: mdlInitializeSampleTimes =========================================
 */
static void mdlInitializeSampleTimes(SimStruct *S)
{
    real_T  Ts = *mxGetPr(Param11);
    ssSetSampleTime(S, 0, Ts);
    ssSetOffsetTime(S, 0, 0.0);
}

#define MDL_INITIALIZE_CONDITIONS   /* Change to #undef to remove function */
static void mdlInitializeConditions(SimStruct *S)
  {
      real_T       *RWV  =  ssGetRWork (S);    //real work vector
      real_T       T_hat0 =*mxGetPr(Param8);   //Initial value: T_hat0
      real_T       B_hat0 =*mxGetPr(Param9);   //Initial value: B_hat0
                  
      RWV[0] = 0.0;         //x2_hat Initial Value
      RWV[1] = T_hat0*1.0;  //That Initial Value
      RWV[2] = B_hat0*1.0;  //Bhat Initial Value
      RWV[3] = 0.0;         //y3 Initial Value
	  RWV[4] = 0.0;         //y3_dot Initial Value 
  }

/* Function: mdlOutputs */
static void mdlOutputs(SimStruct *S, int_T tid)
{
    /*input & output &parameter pointer*/
    real_T                  *out = ssGetOutputPortRealSignal (S,0); 
    InputRealPtrsType       uPtrs = ssGetInputPortRealSignalPtrs (S,0);
    real_T                  *RWV = ssGetRWork (S);    
    
     /* Get Parameters */
    real_T                  alpha = *mxGetPr(Param0);
    real_T                  beta1 = *mxGetPr(Param1);
    real_T                  beta2 = *mxGetPr(Param2);
    real_T                  beta3 = *mxGetPr(Param3); 
    real_T                  beta4 = *mxGetPr(Param4);
    real_T                  lamda = *mxGetPr(Param5);
    real_T                  eta1  = *mxGetPr(Param6);
    real_T                  eta2  = *mxGetPr(Param7);
    real_T                  Tf    = *mxGetPr(Param10);
    real_T                  Ts    = *mxGetPr(Param11);
    real_T                  Ps    = *mxGetPr(Param12);
    
 /* Scalars */
    real_T                  xd, xd_d, xd_dd, x1, x2, x2_filtered, x3,P2;
    real_T                  x1_bar,x1_bar_dot;
    real_T                  x2_hat,x2_hat_dot, x2_bar;
    real_T                  s;
    real_T                  z3,y3,y3_dot;
    real_T                  y3_last, y3_dot_last; 
    real_T                  y3_ff,  y3_fb;                        //feedforward, feedback part of y3_bar
    real_T                  y3_ff1, y3_ff2;                       //feedforward part of y3_bar
    real_T                  ub,u,ureal;                           //auxiliary u, control input
    real_T                  ub_ff, ub_fb;                         //feedforward , feedback part of ub
    real_T                  ub_ff1, ub_ff2, ub_ff3, ub_ff4;       //feedforward 1,2,3,4 of ub
	real_T                  u_ff, u_fb;                           //feedforward , feedback part of u
    real_T                  u_ff1, u_ff2, u_ff3, u_ff4;           //feedforward 1,2,3,4 of u
    real_T                  T_hat,T_hat_dot;
    real_T                  B_hat,B_hat_dot;
    real_T                  h,g,m,n;
    real_T                  CurrentTime;

    /* partial differential */                                                       
    real_T                  x1_error_dot;   
    real_T                  s_dot;        
   
    /* Get input signal & feedback state*/
    xd    = *uPtrs[0];                     /* xd: Desired pressure trajectory */
    xd_d  = *uPtrs[1];                    
    xd_dd = *uPtrs[2];  
    x1    = *uPtrs[3];                     /* x1: Dispalcement of cylinder */ 
    x2    = *uPtrs[4];                     /* x2: Velocity of cylinder */
    x2_filtered = *uPtrs[5];
    x3    = *uPtrs[6];                     /* x3: Pressure of control chamber */ 
    P2    = *uPtrs[7];
	/* Get current time */
    CurrentTime = ssGetT(S);    /* Current Time */ 
    
    if (CurrentTime >= 5*Ts)
    {     
        x2_hat = RWV[0];          //x2 estimation 
        T_hat  = RWV[1];          //T estimation
        B_hat  = RWV[2];          //T estimation
        y3_last     = RWV[3];     //y3_bar last 
        y3_dot_last = RWV[4];     //y3_bar_dot last
        
        
        m = 2.0*A*L*L/J;
        n = 1.0*L/J;
        h = 1.0*(V0+A*x1)/Be;
        x2_bar = x2 - x2_hat;      //x2 estimation error
        x1_bar = x1 - xd;          //Position tracking error: x1_bar
        x1_bar_dot = x2 - xd_d;    //Velocity tracking error: x1_bar_dot
         
        x2_hat_dot = m*(x3-P2) - n*T_hat - x2*B_hat/J + alpha*x2_bar;
        x2_hat += Ts * x2_hat_dot;  //state prediction update
        
        /* Step 1 of backstepping */  
        s = x1_bar_dot + lamda*x1_bar; 
        T_hat_dot = limit_B(T_hat,1e8,-1e7, -1.0*n*beta1*(x2_bar + s/beta4));
        B_hat_dot = limit_B(B_hat,5e7,-1e7,-1.0*x2*beta2*(x2_bar + s/beta4)/J);

        T_hat += Ts * T_hat_dot; //T adaption
        B_hat += Ts * B_hat_dot; //B adaption

        y3_ff1 = (n*T_hat + B_hat*x2/J)/m;                     //feedforwad1 of y3_bar
        y3_ff2 = -lamda*x2/m;                                  //feedforwad2 of y3_bar
        y3_ff  = y3_ff1 + y3_ff2 ;                             //feedforwad of y3_bar
        y3_fb  = -eta1*s/m ;                                   //feedback of y3_bar    
        y3 = P2 + y3_ff + y3_fb ;                              
        /* y3_bar derivative */
        y3_dot = Tf/(Tf+Ts)*y3_dot_last+1.0/(Tf+Ts)*(y3-y3_last);
        z3 = x3-y3;
        /* Step 2 of backstepping */  
        ub_ff1 = A*x2; 
        ub_ff2 = Ct*x3;
        ub_ff3 = h*y3_dot;
        ub_ff4 = -h*m*beta4*s/beta3;
        ub_fb  = -h*eta2*z3;
        ub_ff = ub_ff1 + ub_ff2 + ub_ff3 + ub_ff4;
        ub = ub_ff + ub_fb;
        g = mysgn(ub,1)*sqrt(myabs(Ps-x3)) + mysgn(-1.0*ub,1)*sqrt(myabs(x3-Pt));
        ureal = 2*ub/(kq*g);                                          //u
        u = limit_A( ureal, -10, 10);                                 //limit u
    
        /* Store parameters */
        //parameter estimation
        RWV[0] = x2_hat;
        RWV[1] = T_hat;
        RWV[2] = B_hat;
        RWV[3] = y3;
        RWV[4] = y3_dot;
        
        /* Output */
        out[0] = x1;
        out[1] = x2;
        out[2] = s;
        out[3] = x3;
        out[4] = 0;
        out[5] = y3;
        out[6] = z3;
        out[7] = ub;
        out[8] = u;
        out[9] = x2_hat;
        out[10] = x2_bar;
        out[11] = T_hat;
        out[12] = y3_dot;
        out[13] = 0;
        out[14] = y3_ff1;
        out[15] = y3_ff2;
        out[16] = 0;
        out[17] = y3_ff;
        out[18] = y3_fb;
        out[19] = ub_ff1;
        out[20] = ub_ff2;
        out[21] = ub_ff3;
        out[22] = ub_ff4;
        out[23] = ub_ff;
        out[24] = ub_fb;                                 
        out[25] = B_hat;
        out[26] = h;
        out[27] = x2_hat_dot;
        out[28] = P2;
        out[29] = ureal;
    }
    else
    {       out[0] = 0.0;
            out[1] = 0.0;
            out[2] = 0.0;
            out[3] = 0.0;
            out[4] = 0.0;
            out[5] = 0.0;
            out[6] = 0.0;
            out[7] = 0.0;
            out[8] = 0.0;
            out[9] = 0.0;
            out[10] = 0.0;
            out[11] = 0.0;
            out[12] = 0.0;
            out[13] = 0.0;
            out[14] = 0.0;
            out[15] = 0.0;
            out[16] = 0.0;
            out[17] = 0.0;
            out[18] = 0.0;
            out[19] = 0.0;
            out[20] = 0.0;
            out[21] = 0.0;
            out[22] = 0.0;
            out[23] = 0.0;
            out[24] = 0.0; 
            out[25] = 0.0;
            out[26] = 0.0;
            out[27] = 0.0;
            out[28] = 0.0;
            out[29] = 0.0;
    }     
}

static void mdlTerminate(SimStruct *S)
{   }
/*****abs*****/
real_T myabs(real_T x)
{ if (x>=0) return(x);else return(-1.0*x);}
/*****Sgn*****/
real_T mysgn(real_T x,real_T num)
{   if (num == 1)
        if (x>=0.0) return(1.0); else  return(0.0);
    else if (num ==2)
        if (x>0.0) return(1.0); else if (x<0.0) return(-1.0); else return(0.0);
    else 
        return (0.0);
}
/*****Limit Magnitude*****/
real_T limit_A(real_T x,real_T xl,real_T xh)
{   if (x>=xh)      return(xh);
    else if (x<=xl) return(xl);
    else            return(x);
}
/*****Limit Magnitude*****/
real_T limit_B(real_T in_hat,real_T in_max,real_T in_min,real_T in)
{ if ((in_hat>=in_max)&&(in>0))           return(0.0);
  else if ((in_hat<=in_min)&&(in<0))      return(0.0);
  else                                    return(in);
}
/*=============================*
 * Required S-function trailer *
 *=============================*/

#ifdef  MATLAB_MEX_FILE    /* Is this file being compiled as a MEX-file? */
#include "simulink.c"      /* MEX-file interface mechanism */
#else
#include "cg_sfun.h"       /* Code generation registration function */
#endif
