# Supplementary material for: Disturbance observer-based adaptive position control for a cutterhead anti-torque system
Source: PLoS One. 2022 May 24;17(5):e0268897. doi: 10.1371/journal.pone.0268897 (PMC9129045; doi:10.1371/journal.pone.0268897)
Supplement: S1 Data — (ZIP) [file pone.0268897.s001.zip › PLOSONE_CODE/read me.txt]

MATLAB and AMESim cosimulation

AMESimmodel.ame£º hydraulic model and 3-D mechanical structure
MATLABcontrol.slx£ºcontrol algorithm implementation, including PID control and the proposed method
DOBC.c£º                   control algorithm written by c language, DOBC.mex is the compile file


PS£º
MATLAB 2015b£»AMESim 17£»Visual Studio 2013£»Win10 64bit
